# Supplementary material for: Laser microtextured titanium implant surfaces reduce in vitro and in situ oral biofilm formation
Source: PLoS One. 2018 Sep 7;13(9):e0202262. doi: 10.1371/journal.pone.0202262 (PMC6128459; doi:10.1371/journal.pone.0202262)
Supplement: S1 Table — (XLSX) [file pone.0202262.s001.xlsx]

## Sheet: Implant surfaces
In vitro biofilm formation	Adherent viable biomass (OD)		In situ biofilm formation	Adherent viable biomass (OD)	48h		Surface roughness of pristine surfaces (average of 3 line scans per specimen)	Ra
Enamel	0.60041		Grit-blasted	0.723466			Machined	0.48
Enamel	0.777111		Grit-blasted	0.699428			Machined	0.2
Enamel	1.0655		Grit-blasted	0.433902			Machined	0.28
Enamel	0.627913		Grit-blasted	0.433816			Machined	0.68
Enamel	0.635903		Grit-blasted	0.453661			Machined	0.32
Enamel	0.91778		Grit-blasted	0.60025			Machined	0.44
Enamel	0.56191		Grit-blasted	0.626647			Machined	0.4
Enamel	0.782492		Grit-blasted	0.990809			Machined	0.18
Enamel	0.81779		Grit-blasted	0.968656			Machined	0.36
Enamel	0.90049		Grit-blasted	0.592182			Machined	0.36
Enamel	0.716533		Machined	0.405873			Machined	0.24
Enamel	0.85775		Machined	0.591108			Machined	0.3
Enamel	0.990024		Machined	0.530812			Laserate	0.7
Enamel	0.687176		Machined	0.475439			Laserate	0.56
Machined	0.41398		Machined	0.447032			Laserate	0.58
Machined	0.581898		Machined	0.477813			Laserate	0.5
Machined	0.559891		Machined	0.269933			Laserate	0.66
Machined	0.94185		Machined	0.436951			Laserate	0.74
Machined	0.743782		Machined	0.396644			Laserate	0.6
Machined	0.48016		Machined	0.444404			Laserate	0.66
Machined	0.344701		Laserate	0.589954			Laserate	0.54
Machined	1.03599		Laserate	0.514049			Laserate	0.6
Machined	0.98469		Laserate	0.372505			Laserate	0.6
Machined	1.05895		Laserate	0.42357			Laserate	0.66
Machined	0.613454		Laserate	0.4221			Grit-blasted	0.9
Machined	0.698449		Laserate	0.472475			Grit-blasted	0.98
Machined	0.390459		Laserate	0.329927			Grit-blasted	0.92
Machined	0.576557		Laserate	0.406614			Grit-blasted	0.8
Laserate	0.585871		Laserate	0.540675			Grit-blasted	0.76
Laserate	0.137576		Laserate	0.365875			Grit-blasted	0.82
Laserate	0.520827						Grit-blasted	0.92
Laserate	0.97165						Grit-blasted	0.82
Laserate	0.456889						Grit-blasted	0.78
Laserate	0.233815						Grit-blasted	0.86
Laserate	0.82182						Grit-blasted	0.8
Laserate	0.55887						Grit-blasted	0.74
Laserate	0.97942						Enamel	0.26
Laserate	0.165063						Enamel	0.12
Laserate	0.383585						Enamel	0.13
Laserate	0.89264						Enamel	0.4
Laserate	0.27879						Enamel	0.2
Laserate	0.556836						Enamel	0.21
Grit-blasted	0.423287						Enamel	0.19
Grit-blasted	0.504804						Enamel	0.09
Grit-blasted	0.418165						Enamel	0.18
Grit-blasted	0.88147						Enamel	0.22
Grit-blasted	0.91603						Enamel	0.13
Grit-blasted	1.38631						Enamel	0.16
Grit-blasted	0.458524
Grit-blasted	1.14689
Grit-blasted	1.25014
Grit-blasted	1.02814
Grit-blasted	0.578776
Grit-blasted	0.412448
Grit-blasted	0.550756
Grit-blasted	0.81906
