# Supplementary material for: Laser microtextured titanium implant surfaces reduce in vitro and in situ oral biofilm formation
Source: PLoS One. 2018 Sep 7;13(9):e0202262. doi: 10.1371/journal.pone.0202262 (PMC6128459; doi:10.1371/journal.pone.0202262)
Supplement: S2 Table — Dataset is provided for the mean (left and right average) contact angles of the tested surfacesm from where surface free energy was calculated. Dataset is also provided for total surface coverage, and percentage of viable and dead bacteria in the biomass, resulting from CLSM MIP images that were processed using COMSTAT software. (XLSX) [file pone.0202262.s002.xlsx]

## Sheet: Foglio1
Sessile drop results				CLSM calculations
Specimen	Mean contact angle	SFE			Live/Tot	Dead/tot	% sup cover
L1	133.95	11.1373		Grit-blast	0.632276	0.367724	76.3386
L2	128.55	13.7156		Grit-blast	0.584618	0.415382	74.8755
L3	135.65	10.371		Grit-blast	0.596748	0.403252	93.1429
L4	127.5	14.2411		Grit-blast	0.615966	0.384034	54.5236
L5	128.3	13.84		Grit-blast	0.607079	0.392921	90.1801
L6	134.8	10.7513		Grit-blast	0.668266	0.331734	99.3377
L7	119.6	18.4205		Laser-treated	0.630075	0.369925	32.0968
S1	84.75	39.7307		Laser-treated	0.584353	0.415647	71.5107
S2	79.15	43.2519		Laser-treated	0.596754	0.403246	59.8892
S3	109.7	24.1297		Laser-treated	0.623286	0.376714	60.4482
S4	105.15	26.887		Laser-treated	0.658191	0.341809	50.016
S5	112.7	22.353		Laser-treated	0.578483	0.421517	41.2228
S6	108.7	24.7297		Enamel	0.608466	0.391534	99.0884
S7	114.15	21.5078		Enamel	0.62735	0.37265	92.9505
M1	76	45.206		Enamel	0.654815	0.345185	96.3302
M2	75.6	45.4523		Enamel	0.621276	0.378724	99.7888
M3	76	45.206		Enamel	0.630403	0.369597	68.6803
M4	77.25	44.4334		Enamel	0.634219	0.365781	62.4701
M5	84.25	40.0468		Machined	0.575841	0.424159	67.3947
M6	84.65	39.7939		Machined	0.612266	0.387734	59.2708
M7	84.65	39.7939		Machined	0.650122	0.349878	82.1747
M8	81.8	41.5917		Machined	0.590726	0.409274	65.7252
M9	78.05	43.9369		Machined	0.577822	0.422178	59.6182
E1	58.2	55.5812		Machined	0.563272	0.436728	78.0884
E2	70.7	48.4307
E3	59.75	54.7374
E4	26.3	69.0321
E5	65.9	51.2632
E6	41.1	63.8297
E7	66	51.2052
